# Supplementary material for: In Vitro Generation of Neuromesodermal Progenitors Reveals Distinct Roles for Wnt Signalling in the Specification of Spinal Cord and Paraxial Mesoderm Identity
Source: PLoS Biol. 2014 Aug 26;12(8):e1001937. doi: 10.1371/journal.pbio.1001937 (PMC4144800; doi:10.1371/journal.pbio.1001937)
Supplement: Data S2 — Data used to generate plots in Figure 2 . (XLSX) [file pbio.1001937.s010.xlsx]

## Sheet: Figure 2B
Figure 2	RNA seq data values
Panel B
	Exp1	Exp2	Exp3	Exp1	Exp2	Exp3	Exp1	Exp2	Exp3	Exp1	Exp2	Exp3
	DAY2.5	DAY2.5	DAY2.5	DAY3	DAY3	DAY3	DAY2.5CHIR	DAY2.5CHIR	DAY2.5CHIR	DAY3CHIR	DAY3CHIR	DAY3CHIR
Sox2	1658.46	1673.38	1733.97	2021.42	2526.14	5369.83	446.244	280.318	429.374	384.193	366.162	299.327
Bra	4510.95	4077.32	4112.54	3216.26	4470.05	2860.91	25436.7	26334.1	18458.7	22637.2	22631.9	24247.1
Tbx6	172.432	197.863	163.78	155.702	227.564	35.1087	280.604	766.203	321.662	4027.98	3255.6	4009.2
Cdx2	148.17	201.245	181.06	72.4352	91.1495	495.123	1595.13	2964.18	1068.27	4239.74	4149.59	4759.96

## Sheet: Figure 2D
FIGURE 2	RNA-seq normalized counts
PANEL D	Exp1	Exp2	Exp3	Exp1	Exp2	Exp3	Exp1	Exp2	Exp3
Neural Markers	Sox1	Sox1	Sox1	Sox2	Sox2	Sox2	Sox3	Sox3	Sox3
NP	1153.99	1403.52	1328.29	4577.74	5287.04	4846.31	1260.59	1875.12	1438.66
MESO	53.9545	80.7188	57.1427	295.378	278.129	477.248	100.593	128.097	139.682
FIGURE 2	RNA-seq normalized counts
PANEL D
Mesoderm Markers	Exp1	Exp2	Exp3	Exp1	Exp2	Exp3	Exp1	Exp2	Exp3
	Tbx6	Tbx6	Tbx6	Bra	Bra	Bra	Msgn1	Msgn1	Msgn1
NP	46.195	46.1347	52.7409	286.942	204.018	194.36	1	1	0.976684
MESO	18436	14345.1	15388.3	3004.07	2904.12	2213.75	4396.83	3155.05	2539.68
