# Supplementary material for: In Vitro Generation of Neuromesodermal Progenitors Reveals Distinct Roles for Wnt Signalling in the Specification of Spinal Cord and Paraxial Mesoderm Identity
Source: PLoS Biol. 2014 Aug 26;12(8):e1001937. doi: 10.1371/journal.pbio.1001937 (PMC4144800; doi:10.1371/journal.pbio.1001937)
Supplement: Data S3 — Data used to generate heatmap in Figure 3 . (XLSX) [file pbio.1001937.s011.xlsx]

## Sheet: Figure 3C
Figure 3
Panel C
Z-scores of genes induced in NMP cells
	D1	D3	W3	M5	W5
T	-0.530293	-0.295136	1.91302	-0.418221	-0.669367
Mixl1	-0.46173	-0.450954	1.92037	-0.4775	-0.530189
Nkx1-2	-0.445555	-0.431576	1.92739	-0.494897	-0.55536
Stat5a	-1.14879	-0.284085	1.75243	-0.164777	-0.154775
Dmrta1	-0.725813	-0.323919	1.8009	-0.0790199	-0.67215
Fah	-0.902052	-0.189301	1.85072	-0.396499	-0.362871
Fev	-0.656601	-0.457539	1.86737	-0.571987	-0.181246
Nfe2l3	-0.507601	-0.156347	1.87627	-0.43813	-0.774195
Pgr	-0.592271	0.0772185	1.82663	-0.487015	-0.824559
Zfp677	-0.776476	0.0280337	1.82902	-0.473225	-0.607357
scml2	-0.939462	-0.70097	1.76076	0.12395	-0.244276
Fst	-0.489833	-0.438958	1.92763	-0.551736	-0.4471
Fstl4	-0.634149	-0.246425	1.90118	-0.433129	-0.587471
Dner	-0.510505	-0.258833	1.90064	-0.521788	-0.609513
Fgf20	-0.409384	-0.542886	1.89667	-0.32514	-0.619261
Pdgfrl	-0.588081	-0.264376	1.91349	-0.501768	-0.559264
Wnt2b	-0.55409	-0.170549	1.85634	-0.630056	-0.501642
Wnt3a	-0.523174	-0.510141	1.91876	-0.37945	-0.505991
Wnt6	-0.645643	-0.613029	1.85945	-0.00628872	-0.59449
Wnt8a	-0.500223	-0.0366844	1.86143	-0.636285	-0.68824
Wnt10a	-0.509398	-0.463009	1.91285	-0.411386	-0.52906
Aplnr	-0.956709	-0.286912	1.78899	-0.542595	-0.00277222
Adra2b	-0.739436	-0.11917	1.8305	-0.130563	-0.841331
cdh20	-0.525484	-0.234572	1.90945	-0.606559	-0.542831
