# Supplementary material for: In Vitro Generation of Neuromesodermal Progenitors Reveals Distinct Roles for Wnt Signalling in the Specification of Spinal Cord and Paraxial Mesoderm Identity
Source: PLoS Biol. 2014 Aug 26;12(8):e1001937. doi: 10.1371/journal.pbio.1001937 (PMC4144800; doi:10.1371/journal.pbio.1001937)
Supplement: Data S4 — Data used to generate plot in Figure 4 . (XLSX) [file pbio.1001937.s012.xlsx]

## Sheet: Figure 4B
Figure 4
Panel B
Log expression versus untreated EpiSCs as shown in graph 4B										Average dCt values
	Epi	FGF/CHIR-TREATED			Standard deviations
		D2	D3		D2	D3				Epi	FGF/CHIR-TREATED
T	1	300.685	40.2633		90.1173	10.676					D2
Fgf8	1	1.34847	1.58931		0.166515	0.533402			T	-11.7167	-3.76889
Wnt3a	1	3407.53	2286.75		101.467	824.25			Fgf8	0.59	1.11667
Cdx2	1	13909.5	11010.1		1828.89	3220.51			Wnt3a	-10.8267	1.22444
Evx1	1	2012.07	2094.43		235.877	708.392			Cdx2	-13.9867	-0.158889
Nkx1-2	1	90.9108	10.9497		24.5534	4.78909			Evx1	-9.79	1.12333
HoxB1	1	578.711	727.286		183.43	131.908			Nkx1-2	-5.16667	1.31778
HoxA4	1	347.69	585.835		126.902	75.1534			HoxB1	-12.16	-2.73444
HoxA6	1	182.828	624.998		99.2812	144.097			HoxA4	-10.0233	-2.28778
HoxC9	1	19.6258	227.136		8.52184	38.0576			HoxA6	-8.55	-1.49889
HoxA10	1	29.202	19.4233		4.79812	1.21365			HoxC9	-9.91667	-5.91667
HoxD13	1	2.53327	0.831476		0.431812	0.176627			HoxA10	-12.6	-8.10667
Nanog	1	0.0423674	N/D		0.00630995	N/D			HoxD13	-4.30667	-2.91778
									Nanog	-0.103333	-4.91222
Ct values
		D2			D3
		FGF/CHIR-TREATED			FGF/CHIR-TREATED
	EpiSC	Replicate 1	Replicate 2	Replicate 3	Replicate 1	Replicate 2	Replicate 3	Replicate 4
TBP	25.64	27.98	27.22	26.46	26.03	26.67	27.16	26.1
	25.59	28.07	27.09	26.81	26.91	26.44	26.34	26.33
	25.67	28.11	27.08	26.97	26.64	25.62	26.77	26.24
T	37.73	33.29	32.98	27.43	33.75	34.22	33.55	32.69
	37.59	32.95	30.48	30.02	35.34	33.34	33.05	31.47
	36.73	32.93	30.58	29.05	34.3	32.13	32.84	31.95
Fgf8	25.04	27.61	26.13	25.6	26.65	26.72	24.92	24.13
	25.03	27.47	25.71	25.55	26.45	26.95	24.6	24.53
	25.06	26.28	26.13	25.26	26.98	26.68	24.56	24.29
Wnt3a	35.64	26.43	26.08	25.49	27.25	27.84	25.2	24.94
	35.74	26.79	26.63	25.15	27.55	27.89	25.17	24.85
	38	26.7	25.93	25.57	27.31	27.93	25.24	25
Cdx2	40	28.06	27.84	26.47	28.06	28.25	26.36	26.17
	38.86	28.97	27.44	26.22	28.98	28.03	25.95	26.07
	40	28.55	27.13	26.54	28.05	28.15	26.56	27.33
Evx1	35.44	27.31	26.1	25.26	26.19	27.45	24.78	24.95
	35.49	27.64	25.89	25.3	27.32	27.48	24.61	24.51
	35.34	27.08	25.64	25.46	26.21	26.62	24.6	24.45
Nkx1-2	31.19	27.95	25.43	24.27	29.84	29.6	27.25	26.76
	30.62	27.77	25.5	24.91	29.49	30.14	27	27.54
	30.59	28.7	25.56	24.68	30.78	31.03	26.89	27.46
HoxB1	37.84	30.01	30.49	30.1	28.36	28	29.17	N/D
	38.79	29.29	30	30.23	28.51	29.08	29.58	N/D
	36.75	29.94	30.78	29.56	28.49	29.83	29.07	N/D
HoxA4	34.7	29.21	30.22	29.18	28.21	27.98	27.86	N/D
	36.27	29.17	30.31	29.68	27.59	28.2	27.99	N/D
	36	29.07	30.02	29.52	27.6	27.71	27.88	N/D
HoxA6	33.57	27.53	29.56	29.44	25.19	24.75	27.08	N/D
	35.06	27.83	29.25	29.52	25.03	25.21	27.53	N/D
	33.92	27.9	28.99	29.26	25.21	25.09	27.02	N/D
HoxC9	35.55	32.25	33.58	33.84	28.75	28.77	27.63	N/D
	35.5	32.65	33.89	32.67	28.77	28.84	28.53	N/D
	N/D	33.14	33.27	33.75	28.62	29.06	28.24	N/D
HoxA10	38.27	37.9	35.58	34.23	34.64	33.82	35.02	N/D
	38.07	35.69	35.6	35.31	34.72	34.74	34.58	N/D
	38.36	35.44	34.9	34.1	33.58	34.82	35.04	N/D
HoxD13	29.87	30.46	30.66	29.59	31.01	31.72	30.69	N/D
	30.19	30.43	30.56	29.46	31.47	30.73	30.62	N/D
	29.76	29.9	31.24	29.75	31.05	31.31	30.68	N/D
Nanog	25.52	32.87	32.02	32.19	N/D	N/D	N/D	N/D
	25.78	33.34	31.88	31.11	N/D	N/D	N/D	N/D
	25.91	33.19	32.57	30.83	N/D	N/D	N/D	N/D
