# Supplementary material for: In Vitro Generation of Neuromesodermal Progenitors Reveals Distinct Roles for Wnt Signalling in the Specification of Spinal Cord and Paraxial Mesoderm Identity
Source: PLoS Biol. 2014 Aug 26;12(8):e1001937. doi: 10.1371/journal.pbio.1001937 (PMC4144800; doi:10.1371/journal.pbio.1001937)
Supplement: Data S5 — Data used to generate plots in Figure 5 . (XLSX) [file pbio.1001937.s013.xlsx]

## Sheet: Figure 5C
Figure 5
Panel C
Log expression versus untreated hES cells as shown in graph 5C											Average dCt values
		FGF/CHIR-TREATED			Standard deviations						FGF/CHIR-TREATED
	ES	D3	D4		D3	D4				ES	D3	D4
T	1	17680.3	7397.58		7068.61	1766.31			T	-15.08	-1.02167	-2.285
Fgf8	1	192.763	159.232		96.9632	25.6209			Fgf8	-7.42667	0.138333	-0.12
Wnt3a	1	2677.66	1054.06		270.14	370.856			Wnt3a	-12.35	-1.015	-2.30833
Cdx2	1	5362.41	6194.15		97.9078	200.393			Cdx2	-9.9	2.265	2.32167
Evx1	1	6744.75	4160.79		1524.49	541.834			Evx1	-14.7133	-1.705	-2.475
Nkx1-2	1	43.11	300.676		13.7768	287.803			Nkx1-2	-8.39667	-2.91833	-1.83333
HoxB1	1	919.638	1662.78		245.058	816.776			HoxB1	-10.4867	-0.508333	0.241667
HoxB4	1	131.307	213.924		19.8527	132.829			HoxB4	-9.13	-1.65833	-1.36667
HoxA6	1	83.7532	516.094		1.96291	201.549			HoxA6	-14.61	-8.195	-5.33833
HoxC8	1	64.5454	370.867		12.6183	244.426			HoxC8	-8.39667	-2.37	0.253333
HoxC9	1	128.627	543.135		1.81177	279.914			HoxC9	-12.08	-5.12333	-3.15833
HoxC10	1	41.9941	1179.4		6.57752	561.087			HoxC10	-15.08	-10.1133	-5.285
HoxA13	1	3.58744	2.44394		0.686554	0.954532			HoxA13	-10.25	-8.49167	-9.15
Nanog	1	0.00413928	0.00580655		0.00104072	0.00287732			Nanog	1.85333	-6.33	-5.79667
Ct values
		D3		D4
		FGF/CHIR-TREATED
	ES	Replicate 1	Replicate 2	Replicate 1	Replicate 2
TBP	24.65	25.05	24.78	24.31	25.06
	24.83	25.11	24.95	24.22	26.43
	25.28	24.79	24.64	24.51	25.99
T	40	26.7	25.29	27.14	27.76
	40	26.68	25.26	26.82	27.73
	40	26.52	25	26.96	27.82
Fgf8	32.15	25.71	24.3	24.51	25.58
	32.61	25.68	23.91	24.65	25.6
	32.28	24.99	23.9	25.09	25.81
Wnt3a	37.27	26.1	25.23	27.5	27.7
	38	26.1	25.65	26.43	27.7
	N/D	26.75	25.58	27.09	27.95
Cdx2	34.92	22.81	22.54	22.01	23.45
	33.99	22.89	22.9	22.15	23.04
	35.55	22.48	22.11	22.46	23.48
Evx1	39.55	26.97	25.6	27.06	28.21
	40	27.17	26.61	26.97	28.1
	39.35	27.15	26.05	27.13	27.9
Nkx1-2	33.51	27.56	27.52	28.95	25.03
	33.35	28.49	27.96	28.33	25.31
	33.09	28.5	26.8	29.15	24.75
HoxB1	35.43	25.14	25.51	24.95	25.01
	36.09	25.21	25.72	24.64	24.85
	34.7	24.97	25.82	25.05	24.57
HoxB4	33.46	26.69	26.09	26.58	26.09
	33.5	26.76	26.82	26.55	25.82
	35.19	26.78	26.13	26.68	27
HoxA6	40	33.67	32.76	29.93	30.06
	40	33.06	32.87	30.5	30.79
	38.59	33.09	33.04	30.49	30.78
HoxC8	32.97	27.47	26.7	25.34	24.45
	33.88	27.33	26.57	25.63	24.66
	33.1	28	27.47	24.23	24.69
HoxC9	37	30.34	30.49	28.49	28.25
	37	29.86	29.28	28.29	28.6
	N/D	30.07	30.02	27.94	27.9
HoxC10	40	34.44	35.54	30.08	30.15
	40	34.48	34.58	30.61	31.03
	40	36.08	34.88	30.23	30.13
HoxA13	35.42	33.67	32.85	33.46	35.32
	35.14	33.7	33.88	34.19	34.28
	34.95	33.15	33.02	33.85	34.32
Nanog	23	31.43	29.57	31.01	30.62
	23.06	31.46	32.49	30.69	31.28
	23.14	31.5	30.85	31.05	30.65

## Sheet: Figure 5D
Figure 5
Panel D
Log expression versus untreated hES cells as shown in graph 5D														Average dCt values
	ES	DUAL SMAD	DUAL SMAD THEN N2B27	FGF/CHIR-D3	FGF/CHIR THEN N2B27		Standard deviations							ES	DUAL	DUAL SMAD THEN N2B27	FGF/CHIR-D3	FGF/CHIR THEN N2B27
Otx2	1	8.35697	16.7866	0.000427043	0.00132395		3.44848	0.639646	3.75659e-05	0.000224502			Otx2	-0.67	2.395	3.54667	-11.7047	-10.3425
Pax6	1	562.143	1578.92	1.44592	100.063		5.84451	5.4721	0.308326	23.5999			Pax6	-9.45667	-0.36	1.15	-9.15333	-3.03
Gbx2	1	1.30548	0.137171	0.596408	1.12952		0.687685	0.0127984	0.0832442	0.0195274			Gbx2	-5.105	-5.34167	-7.98	-5.86	-4.94667
Tuj1	1	4.60453	7.32526	3.99548	6.56023		1.733	0.177677	0.0921247	1.02153			Tuj1	0.28	2.54667	3.44667	2.43667	3.12167
Sox1	1	3.61427	0.98064	0.463218	3.64846		0.146756	0.118372	0.463218	0.0765312			Sox1	-3.87	-2.41	-4.20333	-5.27333	-1.88333
Sox2	1	1.91605	1.04223	0.335931	1.40449		0.167955	0.0361064	0.0479143	0.353362			Sox2	3.62	4.46	3.63	1.77733	3.95167
HoxB1	1	1.00176	2.85041	919.638	285.525		0.608474	0.216913	245.058	120.234			HoxB1	-10.4867	-10.81	-9.15667	-0.508333	-2.47167
HoxB4	1	2.53864	3.60587	131.307	48.577		0.604241	0.0999503	19.8527	16.4334			HoxB4	-9.13	-7.45	-6.90333	-1.65833	-3.05167
HoxA6	1	13.3817	3.3546	83.7532	132.096		2.3559	4.44089e-16	1.96291	37.5382			HoxA6	-14.61	-10.7267	-12.7	-8.195	-7.565
HoxC8	1	0.283871	0.866279	64.5454	22.4016		0.0983818	0.186195	12.6183	6.32551			HoxC8	-8.39667	-9.94833	-8.355	-2.37	-3.55167
HoxC9	1	1.5245	0.653418	128.627	89.7038		1.01184	0	1.81177	34.0352			HoxC9	-12.08	-11.8967	-12.7	-5.12333	-5.72167
Tbx6	1	0.376629	0.205037	116.078	0.242417		0.193996	0.0962704	26.9884	0.0600381			Tbx6	-6.04	-7.44833	-8.515	0.87	-8.55833
Msgn1	1	7.76747	N/D	302.168	6.8567		3.45482	N/D	76.4854	2.04321			Msgn1	-11.95	-8.445	N/D	-3.75667	-9.43667
		DUAL SMAD		DUAL SMAD THEN N2B27		FGF/CHIR-D3		FGF/CHIR THEN N2B27
	ES	Replicate 1	Replicate 2	Replicate 1	Replicate 2	Replicate 1	Replicate 2	Replicate 1	Replicate 2
TBP	24.65	26.72	25.64	27.27	27.19	25.05	24.78	25.69	24.73
	24.83	27.1	26.55	27.35	27.19	25.11	24.95	25.49	24.6
	25.28	27.03	26.52	27.28	27.16	24.79	24.64	25.05	24.67
Otx2	25.56	24.25	23.9	23.82	23.49	37.86	36.8	36.23	34.86
	25.59	23.99	24.62	23.51	24	36.4	35.54	34.86	34.87
	25.54	23.88	24.55	23.93	N/D	N/D	36.26	N/D	35.92
Pax6	34.29	27.27	27	26.12	26.23	34.61	35	27.94	27.88
	34.72	27.66	27.48	26.11	26.11	33.75	33.8	27.86	27.78
	34.12	27.24	27.95	26.16	26.18	34.04	33.79	28.06	27.82
Gbx2	29.91	32.65	32.47	35.2	34.89	30.86	31.15	30.3	29.62
	30.14	31.89	32.13	34.93	35.01	30.59	30.75	30.32	29.64
	N/D	30.53	31.94	35.71	35	31.08	31.19	30.44	29.59
Tuj1	24.34	23.85	24.27	23.96	23.76	22.45	21.48	22.35	21.66
	24.64	24.07	24.23	23.71	23.72	22.79	22.71	22	21.73
	24.81	23.72	24.14	23.89	22.89	22.72	22.55	21.97	21.79
Sox1	28.79	29.04	28.51	31.98	31.88	30.73	30.5	27.12	26.89
	28.76	29.5	28.81	31.44	31.5	30.05	31.01	27.12	26.77
	29	29.05	29.11	31.09	31.72	29.99	N/D	27	26.63
Sox2	21.66	22.48	21.87	23.43	23.9	22.85	23.1	21	20.94
	21.3	22.4	21.95	23.74	23.51	25.26	23.17	21.15	21.08
	21.2	22.09	22.01	23.84	23.8	22.98	23.35	21.14	21.21
HoxB1	35.43	36.6	37.96	37.03	37.02	25.14	25.51	27.04	27.7
	36.09	35.99	38	36.06	36.98	25.21	25.72	27.56	27.9
	34.7	37.95	37.9	36.28	37	24.97	25.82	27.21	27.65
HoxB4	33.46	34.91	34.52	34.05	33.8	26.69	26.09	27.86	28.62
	33.5	33.21	33.88	33.97	33.46	26.76	26.82	28.04	28.22
	35.19	33.93	33.81	34.59	33.52	26.78	26.13	27.58	28.22
HoxA6	40	37.22	37.42	40	40	33.67	32.76	32.43	32.58
	40	37.45	37.4	40	40	33.06	32.87	32.71	32.91
	38.59	37.38	38.12	40	40	33.09	33.04	32.47	32.52
HoxC8	32.97	36.73	35.34	35.34	35.4	27.47	26.7	28.64	28.59
	33.88	37.98	37.1	35.97	35.9	27.33	26.57	28.72	28.88
	33.1	35.58	36.52	N/D	36.96	28	27.47	27.84	28.87
HoxC9	37	40	36.98	40	40	30.34	30.49	30.32	30.9
	37	40	40	40	40	29.86	29.28	30.56	31.01
	N/D	40	40	40	40	30.07	30.02	30.53	31.24
Tbx6	30.96	33.95	33.82	36.55	40	24.56	22.99	33.87	32.34
	31.21	33.27	34.49	35.08	35.02	24.55	23.61	35.31	33.55
	30.77	33.68	35.04	N/D	36.4	24.64	23.75	33.96	32.55
Msgn1	36.87	34.65	35.04	N/D	N/D	28.29	29	30.67	30.96
	39.23		34.42	N/D	N/D	29.2	29.14	30.77	31.07
	N/D	36.79	33.61	N/D	N/D	28.73	28.98	31.15	29.99

## Sheet: Figure 5F
Figure 5
Panel F
1. Na conditions
	Number of cells (% total cells)
	HOXC8+SOX2+	HOXC8+SOX2-	HOXC8-SOX2+	HOXC8-SOX2-	Total cells scored
Field 1	11(4)	0 (0)	242 (94)	4(2)	257(100)
Field 2	18(6)	0 (0)	235 (83)	29(11)	282(100)
Field 3	5(1)	0 (0)	424(99)	0 (0)	429(100)
Field 4	16(4)	0 (0)	368(94)	6(2)	390(100)
Total cells(average%)	50(3.75)	0 (0)	1269 (92.5)	39 (3.75)	1358(100)
StDV (for percentages)	1.78536	0	5.85235	4.26468
2. Np conditions
	Number of cells (% total)
	HOXC8+SOX2+	HOXC8+SOX2-	HOXC8-SOX2+	HOXC8-SOX2-	Total cells scored
Field 1	113(18)	166(26)	82(13)	270(43)	631(100)
Field 2	176(36)	122(25)	69(14)	121(25)	488(100)
Field 3	135(64)	22(10)	35(17)	19(9)	211(100)
Field 4	183(29)	0 (0)	438(70)	7(1)	628(100)
Field 5	463(75)	0 (0)	154(25)	0 (0)	621(100)
Field 6	385(67)	1(0)	190(33)	1(0)	577(100)
Field 7	260(47)	3(1)	249(45)	40(7)	552(100)
Field 8	370(59)	2(0)	236(38)	15(3)	623(100)
Total cells(average%)	2085(49.375)	316(7.75)	1453(31.875)	473(11)	4331(100)
StDV (for percentages)	18.9006	10.7325	18.0585	14.344
