# Supplementary material for: In Vitro Generation of Neuromesodermal Progenitors Reveals Distinct Roles for Wnt Signalling in the Specification of Spinal Cord and Paraxial Mesoderm Identity
Source: PLoS Biol. 2014 Aug 26;12(8):e1001937. doi: 10.1371/journal.pbio.1001937 (PMC4144800; doi:10.1371/journal.pbio.1001937)
Supplement: Data S6 — Data used to generate plots in Figure 6 . (XLSX) [file pbio.1001937.s014.xlsx]

## Sheet: Figure 6B
	Figure 6
	Panel B
	Ct values	D3
		WT			WT-CHIR			BRA-/-			BRA-/- CHIR
		Exp1	Exp2	Exp3	Exp1	Exp2	Exp3	Exp1	Exp2	Exp3	Exp1	Exp2	Exp3
	b-actin	13.8631	14.0631	15.0125	13.8257	13.6257	14.8098	17.6136	13.4031	13.4606	17.0454	13.5654	13.7807
		13.6587	13.9588	13.8442	14.0125	13.7013	14.7695	17.7395	13.635	13.6461	17.0123	13.8077	13.798
		13.78	14.4	14.01	14.15	13.92	14.01	17.35	13.25	13.01	16.98	13.92	13.76
	Tbx6	22.093	22.35	23.215	20.2923	20.01	21.4007	29.8158	25.9916	25.9765	26.7584	24.413	24.0203
		21.5011	22.18	21.5733	20.6167	20.3167	21.7004	29.6465	26.2829	26.0349	26.9125	23.7773	23.6824
		21.89	22.51	22.15	20.82	20.56	21.02	29.2507	25.95	25.49	26.84	23.91	23.642
	Cdx2	19.8228	20.04	20.9209	17.3034	17.2477	18.4477	24.5753	22.611	21.1807	19.3229	16.7711	16.9224
		19.7291	20.31	19.7907	17.4316	17.3252	18.3552	24.5924	21.9729	20.9407	19.2866	16.9057	16.725
		19.69	20.69	19.63	17.89	17.54	17.65	26.46	22.19	20.32	19.31	16.85	16.67
	Hoxb1	20.49	20.6867	21.4867	18.35	18.1522	19.0806	26.54	22.4507	22.4507	19.28	18.5781	18.7135
		20.25	20.9867	19.9335	18.4	18.294	19.3024	26.63	21.86	21.86	19.25	18.565	18.4445
		20.32	20.76	20.53	18.6	18.49	18.65	26.31	22.3662	21.2302	19.2239	18.63	18.2

## Sheet: Figure 6C
Figure 6
Panel C
	Raw Ct values
		Experiment
	Gene_name	D5 CHIR		D5 BRA-/- CHIR
		Exp1	Exp2	Exp1	Exp2
	b-actin	17.1343	16.2357	17.4353	16.8069
		17.1751	16.3567	16.9587	16.8134
		17.1954	16.0192	17.2382	16.1537
	Bra	23.1923	22.2432	34.4571	33.1179
		23.2269	22.3854	34.956	32.8693
		23.3246	22.4236	35.0343	32.7197
	Tbx6	18.7921	17.8296	27.5892	26.9572
		18.7719	17.9452	27.1325	26.958
		18.7829	17.0987	27.3896	26.1291
	Cdx2	20.4595	19.5567	18.9423	18.699
		20.5396	19.6267	18.9309	18.7113
		20.1389	19.3392	18.9083	17.9554
	Sox1	25.9143	25.0235	21.5821	20.9992
		25.9584	25.1352	21.0799	20.3298
		26.0142	24.8235	21.3882	20.505
	Sox2	27.5622	26.6672	24.1081	22.602
		27.7911	27.0132	23.9995	22.8054
		27.8232	26.7368	23.8298	22.1903
	Hoxc6	23.8202	22.9198	22.3572	21.2159
		23.6986	23.0165	22.1357	21.1943
		23.7235	22.7982	21.6492	20.5712
	Hoxc9	27.2685	26.3675	24.7252	25.317
		27.3055	26.4892	25.4517	26.1816
		27.3272	25.9089	24.1352	25.0462

## Sheet: Figure 6F
Figure 6
Panel F
RNA-seq values
Np conditions	Exp1	Exp2	Exp3	Exp1	Exp2	Exp3	Exp1	Exp2	Exp3	Exp1	Exp2	Exp3	Exp1	Exp2	Exp3	Exp1	Exp2	Exp3
gene_name	Day1	Day1	Day1	Day2	Day2	Day2	Day2.5CHIR	Day2.5CHIR	Day2.5CHIR	Day3 CHIR	Day3 CHIR	Day3 CHIR	Day4 CHIR-RA/SAG	Day4 CHIR-RA/SAG	Day4 CHIR-RA/SAG	Day5 CHIR-RA/SAG	Day5 CHIR-RA/SAG	Day5 CHIR-RA/SAG
Cdx1	6.50775	7.61213	6.59297	17.5718	17.4932	17.7745	1165.1	2287.28	894.523	4066.93	3787.08	4296.78	862.864	1005.48	782.182	91.5016	130.202	90.8316
Cdx2	100.405	73.5839	97.2463	280.172	291.262	292.856	1738.18	3229.42	1165.61	4627.77	4545.95	5219.24	6826.67	6957.63	7520.07	429.969	873.484	625.078
Cdx4	6.50775	10.9953	9.88945	7.80967	8.74662	5.07843	160.561	224.581	115.033	710.124	890.461	926.022	1479.33	1528.39	1769.48	71.9575	252.203	230.497
Fold induction relative to day1
	Exp1	Exp2	Exp3	Exp1	Exp2	Exp3	Exp1	Exp2	Exp3
time	Cdx1	Cdx1	Cdx1	Cdx2	Cdx2	Cdx2	Cdx4	Cdx4	Cdx4
Day1	1	1	1	1	1	1	1	1	1
Day2	2.70013	2.29807	2.69598	2.79041	3.95824	3.01149	1.20006	0.795488	0.51352
Day2.5	179.032	300.478	135.678	17.3116	43.8876	11.9862	24.6723	20.4251	11.6319
Day3	624.936	497.507	651.721	46.0909	61.7792	53.6703	109.12	80.9857	93.6374
Day4	132.59	132.089	118.639	67.9911	94.5538	77.3301	227.318	139.004	178.926
Day5	14.0604	20.0073	13.9574	4.28233	8.69958	6.22554	11.0572	38.7543	35.4189
Meso conditions	Exp1	Exp2	Exp3	Exp1	Exp2	Exp3	Exp1	Exp2	Exp3	Exp1	Exp2	Exp3	Exp1	Exp2	Exp3
gene_name	Day1	Day1	Day1	Day2	Day2	Day2	Day2.5CHIR	Day2.5CHIR	Day2.5CHIR	Day3 CHIR	Day3 CHIR	Day3 CHIR	Day5 CHIR	Day5 CHIR	Day5 CHIR
Cdx1	6.50775	7.61213	6.59297	17.5718	17.4932	17.7745	1165.1	2287.28	894.523	4066.93	3787.08	4296.78	4640.08	5743.31	1852.91
Cdx2	100.405	73.5839	97.2463	280.172	291.262	292.856	1738.18	3229.42	1165.61	4627.77	4545.95	5219.24	6589.76	4598.34	5154.48
Cdx4	6.50775	10.9953	9.88945	7.80967	8.74662	5.07843	160.561	224.581	115.033	710.124	890.461	926.022	3642.38	2569.84	1435.98
Fold induction relative to day1
	Exp1	Exp2	Exp3	Exp1	Exp2	Exp3	Exp1	Exp2	Exp3
time	Cdx1	Cdx1	Cdx1	Cdx2	Cdx2	Cdx2	Cdx4	Cdx4	Cdx4
Day1	1	1	1	1	1	1	1	1	1
Day2	2.70013	2.29807	2.69598	2.79041	3.95824	3.01149	1.20006	0.795488	0.51352
Day2.5	179.032	300.478	135.678	17.3116	43.8876	11.9862	24.6723	20.4251	11.6319
Day3	624.936	497.507	651.721	46.0909	61.7792	53.6703	109.12	80.9857	93.6374
Day5	713.008	754.495	281.043	713.008	754.495	281.043	559.699	233.722	145.203
