# Supplementary material for: In Vitro Generation of Neuromesodermal Progenitors Reveals Distinct Roles for Wnt Signalling in the Specification of Spinal Cord and Paraxial Mesoderm Identity
Source: PLoS Biol. 2014 Aug 26;12(8):e1001937. doi: 10.1371/journal.pbio.1001937 (PMC4144800; doi:10.1371/journal.pbio.1001937)
Supplement: Data S7 — Data used to generate plots in Figure S1. (XLSX) [file pbio.1001937.s015.xlsx]

## Sheet: Figure S1A
FIGURES1		Normalized RNA-seq counts
PANEL A
NA	Exp1	Exp2	Exp3	Exp1	Exp2	Exp3	Exp1	Exp2	Exp3	Exp1	Exp2	Exp3	Exp1	Exp2	Exp3
DAYS	Nkx6-1	Nkx6-1	Nkx6-1	Olig2	Olig2	Olig2	Nkx2-2	Nkx2-2	Nkx2-2	Pax6	Pax6	Pax6	Nkx2-1	Nkx2-1	Nkx2-1
1	4.6484	4.22896	4.12061	2.78904	0.845792	0	3.71872	2.53738	1.64824	204.529	184.383	210.151	0.929679	0	0.824121
2	5.85725	10.496	5.07843	0.976209	3.49865	4.23202	3.71872	2.53738	1.64824	154.241	167.935	159.97	1.95242	0	2.53921
3	26.2767	73.9846	9.65682	12.1277	13.6287	1.48567	0.976209	0.874662	1.69281	163.724	188.855	98.7967	2.02129	1.94696	0
4	1381.09	1051.18	919.575	440.268	62.0624	47.3445	4.04257	52.568	5.94266	2672.66	1224.44	1161.76	15.5281	5.17187	3.64188
5	4779.24	5268.21	4717.56	154.985	268.05	222.334	48.4112	54.3046	36.4188	434.908	465.221	443.103	265.689	188.15	165.185
NH	Exp1	Exp2	Exp3	Exp1	Exp2	Exp3	Exp1	Exp2	Exp3	Exp1	Exp2	Exp3	Exp1	Exp2	Exp3
DAYS	Nkx6-1	Nkx6-1	Nkx6-1	Olig2	Olig2	Olig2	Nkx2-2	Nkx2-2	Nkx2-2	Pax6	Pax6	Pax6	Nkx2-1	Nkx2-1	Nkx2-1
1	4.6484	4.22896	4.12061	2.78904	0.845792	0	3.71872	2.53738	1.64824	204.529	184.383	210.151	0.929679	0	0.824121
2	5.85725	10.496	5.07843	0.976209	3.49865	4.23202	3.71872	2.53738	1.64824	154.241	167.935	159.97	1.95242	0	2.53921
3	26.2767	73.9846	9.65682	12.1277	13.6287	1.48567	0.976209	0.874662	1.69281	163.724	188.855	98.7967	2.02129	1.94696	1
4	999.883	1019.75	600.44	78.9381	75.8549	59.0294	31.2463	30.0557	29.5147	1767.88	1867.75	1794.86	2.46682	0.715612	1
5	2264.22	2393.24	2088.7	822.968	2080.71	827.93	134.348	122.947	159.379	1767.88	1867.75	1794.86	2.46682	0.715612	1
NP	Exp1	Exp2	Exp3	Exp1	Exp2	Exp3	Exp1	Exp2	Exp3	Exp1	Exp2	Exp3	Exp1	Exp2	Exp3
DAYS	Nkx6-1	Nkx6-1	Nkx6-1	Olig2	Olig2	Olig2	Nkx2-2	Nkx2-2	Nkx2-2	Pax6	Pax6	Pax6	Nkx2-1	Nkx2-1	Nkx2-1
1	4.6484	4.22896	4.12061	2.78904	0.845792	0	3.71872	2.53738	1.64824	204.529	184.383	210.151	0.929679	1	0.824121
2	5.85725	10.496	5.07843	0.976209	3.49865	4.23202	3.71872	2.53738	1.64824	154.241	167.935	159.97	1.95242	1	2.53921
3	62.6823	37.9435	43.6719	0	0.807308	0.891263	0	0.807308	1.78253	9.8972	8.07308	9.80389	1	1	1
4	151.559	158.892	239.76	26.9645	42.8757	78.4005	0.92981	2.5221	3.64654	131.103	135.353	170.476	1.85962	1	1
5	3067.52	4219.79	3440.86	2922.72	3920.43	3183.99	27.5393	36.9078	26.3705	754.222	885.787	959.104	1	1	1

## Sheet: Figure S1B
Figure S1
Panel B
RNA-seq values
	PANEL B
NA	Exp1	Exp2	Exp3	Exp1	Exp2	Exp3	Exp1	Exp2	Exp3
DAYS	Sox1	Sox1	Sox1	Sox2	Sox2	Sox2	Sox3	Sox3	Sox3
1	65.0775	45.6728	48.6231	6432.45	6329.91	5973.23	1111.9	1029.33	961.749
2	50.7629	45.4824	43.1666	3690.07	3675.33	3628.54	1316.91	1408.21	1576.01
3	262.093	1002.69	299.361	2744.91	5806.82	2218.1	1200.64	1135.08	1074.88
4	11710.9	7597.47	7671.62	11497.2	8803.81	8820.64	4692.23	2668.68	2551.14
5	6925.31	6541.44	5430.75	13411	11875.4	10263.4	1692.19	1827.38	1701.95
NH	Exp1	Exp2	Exp3	Exp1	Exp2	Exp3	Exp1	Exp2	Exp3
DAYS	Sox1	Sox1	Sox1	Sox2	Sox2	Sox2	Sox3	Sox3	Sox3
1	65.0775	45.6728	48.6231	6432.45	6329.91	5973.23	1111.9	1029.33	961.749
2	50.7629	45.4824	43.1666	3690.07	3675.33	3628.54	1316.91	1408.21	1576.01
3	262.093	1002.69	299.361	2744.91	5806.82	2218.1	1200.64	1135.08	1074.88
4	6301.89	6502.77	5364.3	5723.01	6106.32	5711.1	1606.72	1633.03	1645.44
5	5027.14	4622.24	4626.17	8074.23	6429.84	7214.81	2006.78	2729.23	1914.22
NP	Exp1	Exp2	Exp3	Exp1	Exp2	Exp3	Exp1	Exp2	Exp3
DAYS	Sox1	Sox1	Sox1	Sox2	Sox2	Sox2	Sox3	Sox3	Sox3
1	65.0775	45.6728	48.6231	6432.45	6329.91	5973.23	1111.9	1029.33	961.749
2	50.7629	45.4824	43.1666	3690.07	3675.33	3628.54	1316.91	1408.21	1576.01
3	18.1449	15.3389	11.5864	418.982	400.425	327.985	236.708	233.312	197.86
4	1092.53	969.327	1079.38	2537.45	2661.66	3480.62	629.482	704.507	793.121
5	1153.99	1403.52	1328.29	4577.74	5287.04	4846.31	1260.59	1875.12	1438.66

## Sheet: Figure S1C
Figure S1
Panel C
	Ct Values
	Exp1	Exp2	Exp3	Exp1	Exp2	Exp3	Exp1	Exp2	EXP3
	NA	NA	NA	NH	NH	NH	NP	NP	NP
Actin	15.974	17.7966	16.7839	14.9873	18.7981	16.9761	19.7946	17.896	17.2436
	15.9642	17.6892	16.9324	15.0123	19.0124	16.8972	19.6534	17.8642	17.2336
	15.7268	17.7342	16.4324	15.2746	19.2542	16.6987	19.5353	17.9124	17.2673
Hoxb6	28.439	29.4767	27.1636	25.0948	30.5774	30.5212	30.3399	30.7704	30.3916
	28.4236	29.3672	27.3128	25.1235	30.7892	30.4236	30.1924	30.7392	30.4256
	28.1892	29.4289	26.6892	25.3798	31.0314	30.3845	30.0725	31.6872	31.0698
Hoxb8	25.1413	26.095	24.9356	21.8676	24.8721	21.5181	21.3596	22.6236	20.8775
	25.1382	26.0824	25.0892	21.8904	25.0892	21.4624	21.2498	22.5892	20.8279
	24.9687	26.9824	24.5892	22.1286	25.1352	21.2399	20.9872	22.1782	19.9239
Hoxb9	24.2988	24.0492	25.2756	25.6869	27.826	26.3508	21.7662	19.866	19.8505
	24.279	24.0322	25.3942	25.7289	28.025	26.2214	21.8274	19.8468	19.8423
	24.0756	24.1023	24.8924	25.9234	28.192	26.0142	21.6872	19.8242	19.629
	Ct Values
	Exp1	Exp2	Exp3	Exp1	Exp2	Exp3	Exp1	Exp2	EXP3
	NA	NA	NA	NH	NH	NH	NP	NP	NP
Actin	15.807	16.4116	16.5275	17.9644	16.3131	16.5349	17.5454	16.9252	16.9434
	15.7892	16.4274	16.6724	17.8244	16.3243	16.6428	17.5732	16.9138	17.0172
	15.8182	16.4024	16.4927	17.8798	16.3543	16.5892	16.9823	16.6829	17.3653
Hoxc6	26.9918	28.0717	26.9739	29.2312	27.0139	26.6725	22.445	21.1425	22.8634
	26.8789	28.2476	27.1327	29.0143	27.1472	26.6243	22.4709	21.1642	22.6843
	26.3563	28.1729	26.8468	29.4239	27.0835	26.2879	21.9842	21.3246	22.7354
Hoxc8	26.2464	27.0075	24.4277	30.1663	28.0911	27.3758	21.313	22.4075	22.4193
	26.0342	27.1942	24.8295	30.2435	28.894	27.4893	21.2934	22.8942	22.9423
	26.1523	26.9263	24.9254	30.3365	28.5734	28.9843	20.9244	21.9782	22.5342
Hoxc9	32.6157	33.0718	31.0801	33.6585	32.3778	32.6743	28.9729	28.214	28.2275
	33.2435	32.8953	33.0243	33.5346	32.0132	32.2435	28.3476	28.0128	28.4256
	32.5743	32.7342	32.8342	32.6643	31.724	32.0142	27.7982	27.9243	28.5724
