# Supplementary material for: In Vitro Generation of Neuromesodermal Progenitors Reveals Distinct Roles for Wnt Signalling in the Specification of Spinal Cord and Paraxial Mesoderm Identity
Source: PLoS Biol. 2014 Aug 26;12(8):e1001937. doi: 10.1371/journal.pbio.1001937 (PMC4144800; doi:10.1371/journal.pbio.1001937)
Supplement: Data S8 — Data used to generate plots in Figure S2. (XLSX) [file pbio.1001937.s016.xlsx]

## Sheet: Figure S2B
Figure S2
Panel B
Ct Values for graph S2B in Figure S2
	Exp1	Exp2	Exp3		Exp1	Exp2	Exp3
Actin condition I				Actin condition II
D1	15.8271	14.7171	15.2783	D1	15.8271	14.7171	15.2783
D2	13.1564	15.0129	14.3267	D2	13.1564	15.0129	14.3267
D3	15.4282	13.5233	14.8672	D3	14.8921	14.6042	14.2894
D4	13.7182	13.6298	13.4673	D4	14.288	13.2977	13.2738
D5	17.1892	17.2047	17.1034	D5	16.3131	16.4588	16.3247
Hoxb1 condition I				Hoxb1 condition II
D1	28.8011	28.4995	28.6094	D1	28.8011	28.4995	28.8792
D2	27.4964	27.7593	27.0689	D2	27.4964	27.7593	27.1325
D3	17.1308	18.4244	19.7682	D3	25.5868	25.9371	25.6237
D4	18.2985	18.9244	18.6592	D4	20.2263	18.4754	18.9923
D5	23.8208	24.9309	24.2352	D5	21.8825	21.2467	21.3562

## Sheet: Figure S2C
Figure S2
Panel C
Ct values for graph S2C in Figure S2
	Exp1	Exp2	Exp3		Exp1	Exp2	Exp3
Actin condition I				Actin condition II
D1	16.4225	16.9166	17.4233	D1	16.4225	16.9166	17.4233
D2	16.8848	16.8099	15.2437	D2	16.8848	16.8099	15.2437
D3	15.8184	16.3016	16.0132	D3	16.9984	16.4443	16.3243
D4	16.5907	16.7876	16.3245	D4	16.3786	16.407	15.8924
D5	17.2633	18.1844	20.1329	D5	16.723	16.9024	15.0234
Hoxb6 condition I				Hoxb6 condition II
D1	31.3246	32.0539	32.5236	D1	31.3246	32.0539	32.5236
D2	30.6254	30.2126	30.3244	D2	30.6254	30.2126	30.3244
D3	23.8921	24.228	23.0132	D3	29.5035	29.9954	28.9872
D4	23.2746	23.2346	22.798	D4	25.151	24.8459	24.0673
D5	30.4474	30.2969	33.9768	D5	31.3243	30.3899	28.3094
Hoxb8 condition I				Hoxb8 condition II
D1	30.0003	30.8108	31.0248	D1	30.0003	30.8108	31.0248
D2	28.1551	28.2378	27.3256	D2	28.1551	28.2378	27.3256
D3	22.1528	21.9276	21.2576	D3	27.2287	27.9053	28.0354
D4	20.4857	20.1256	19.8263	D4	21.0749	20.946	19.7987
D5	22.6431	21.3596	24.5672	D5	21.4074	21.428	20.3423
Hoxb9 condition I				Hoxb9 condition II
D1	27.5513	28.9866	29.2431	D1	27.5513	28.9866	29.2431
D2	27.3457	26.4926	25.1353	D2	27.3457	26.4926	25.1353
D3	21.0208	21.5476	20.7283	D3	27.3681	26.2571	27.0872
D4	19.9523	19.6732	19.3532	D4	19.6399	20.0024	19.2353
D5	20.8681	19.7662	22.3243	D5	19.356	19.8657	18.3243

## Sheet: Figure S2D
Figure S2
Panel D
Ct Values for graph S2D in Figure S2
	Exp1	Exp2	Exp3		Exp1	Exp2	Exp3
Actin condition I				Actin condition II
D1	15.9222	16.5637	15.0224	D1	15.9222	16.5637	15.0224
D2	16.4635	16.2694	16.4116	D2	16.4635	16.2694	16.4116
D3	15.3604	15.8542	16.3623	D3	15.9282	16.2811	17.3254
D4	16.0203	15.3563	16.3723	D4	16.4738	16.0453	15.9401
D5	17.1533	15.9879	15.9434	D5	16.2916	16.5523	16.6672
Hoxc6 condition I				Hoxc6 condition II
D1	28.3096	28.7429	27.6226	D1	28.3096	28.7429	27.6226
D2	28.8083	28.5621	28.0717	D2	28.8083	28.5621	28.0717
D3	25.4768	25.3113	26.8934	D3	28.0657	28.443	29.3543
D4	22.8611	21.3829	23.3724	D4	25.0893	25.1016	25.2248
D5	23.5952	21.0951	21.3863	D5	23.0756	23.6566	23.6478
Hoxc8 condition I				Hoxc8 condition II
D1	28.7696	29.5316	26.9649	D1	28.7696	29.5316	26.9649
D2	28.3878	27.9758	27.0075	D2	28.3878	27.9758	27.0075
D3	23.7439	24.2024	24.9738	D3	26.8758	26.9196	28.4674
D4	20.1838	21.3243	20.3546	D4	23.7342	23.2554	23.4137
D5	23.861	21.7463	21.5193	D5	22.0145	22.8695	23.2435
	Exp1	Exp2	Exp3		Exp1	Exp2	Exp3
Actin condition I				Actin condition II
D1	16.4225	16.9166	17.4233	D1	16.4225	16.9166	17.4233
D2	16.8848	16.8099	15.2437	D2	16.8848	16.8099	15.2437
D3	15.8184	16.3016	16.0132	D3	16.9984	16.4443	16.3243
D4	16.5907	16.7876	16.3245	D4	16.3786	16.407	15.8924
D5	17.2633	18.1844	20.1329	D5	16.723	16.9024	15.02
Hoxc10 condition I				Hoxc10 condition II
D1	29.9674	30.4677	31.3423	D1	29.9674	30.4677	31.3423
D2	30.5656	29.675	31.4354	D2	30.5656	31.4354	31.4354
D3	27.2346	28.1985	26.892	D3	28.736	27.9064	27.3543
D4	24.5266	23.6149	23.0132	D4	27.284	27.4372	26.1324
D5	25.2752	25.0807	27.1928	D5	27.6426	26.0951	25.8263
