# Supplementary material for: In Vitro Generation of Neuromesodermal Progenitors Reveals Distinct Roles for Wnt Signalling in the Specification of Spinal Cord and Paraxial Mesoderm Identity
Source: PLoS Biol. 2014 Aug 26;12(8):e1001937. doi: 10.1371/journal.pbio.1001937 (PMC4144800; doi:10.1371/journal.pbio.1001937)
Supplement: Data S10 — Data used to generate plots in Figure S5. (XLSX) [file pbio.1001937.s018.xlsx]

## Sheet: Figure S5A
Figure S5
Panel A
Log expression versus untreated EpiSCs as shown in graph S5A										Average dCt values
	Epi	FGF/CHIR-TREATED			Standard deviations					Epi	FGF/CHIR-TREATED
		D2	D3		D2	D3					D2	D3
Sox2	1	1.2133	0.884068		0.298243	0.114383			Sox2	-0.333333	-0.273333	-0.406667
Sox1	1	3.68305	1.29908		0.385788	0.518991			Sox1	-5.71667	-3.92222	-5.68111
Otx2	1	0.0944158	0.00105054		0.0372258	0.000284621			Otx2	2.71	-1.68222	-7.565
Six3	1	0.454771	0.127117		0.0412721	0.0248875			Six3	-7.30667	-8.68222	-10.2883
Tbx6	1	205.8	705.228		102.147	67.9121			Tbx6	-5.43333	1.76111	3.8975
Meox1	1	14.6761	3830.54		9.83151	1415.65			Meox1	-13.8233	-10.2244	-1.20917
Foxa2	1	7.57115	0.683731		1.73421	0.0795544			Foxa2	-4.68333	-1.70556	-5.21667
			Graph S5A
Ct values
		D2			D3
		FGF/CHIR-TREATED			FGF/CHIR-TREATED
	EpiSC	Replicate 1	Replicate 2	Replicate 3	Replicate 1	Replicate 2	Replicate 3	Replicate 4
Sox2	25.87	29.43	26.47	26.93	27.55	27.06	26.7	26.6
	25.99	28.95	26.57	27.15	26.86	26.49	26.7	26.01
	26.04	28.82	26.81	27.12	27.56	26.9	26.99	26.71
Sox1	31.02	31.98	30.58	30.97	32.9	32.92	31.13	N/D
	31.35	32.07	30.93	30.78	33.6	32.34	30.97	N/D
	31.68	31.76	30.68	31.34	32.12	32.56	31.17	N/D
Otx2	23.01	32.42	27.11	27.29	35.48	33.26	33.56	34.47
	22.82	33.1	27.13	27.14	34.85	33.26	33.2	33.71
	22.94	32.44	27.06	27.24	34.97	33.52	33.01	34.74
Six3	33.1	38.15	35.42	35.16	35.57	35.73	35.44	36.62
	33.03	36.11	35.19	35.28	37.15	36.19	36.86	37.14
	32.69	36.75	36.71	35.16	40	36.87	36.64	36.5
Tbx6	31.12	24.78	26.02	26.08	22.35	22.63	22.44	23.19
	30.9	24.61	26.07	26	22.01	22.65	22.85	22.38
	31.18	24.57	25.79	26.02	22.28	23.3	22.08	22.32
Meox1	38.37	35.9	40	38.34	26.09	26.02	28.8	28.99
	40	35.27	38.12	38.41	26.27	26.92	29.13	28.58
	40	35.81	38.31	37.65	26.45	26.74	29.17	28.6
Foxa2	30.27	30.51	28.75	27.57	31.36	31.84	32.7	N/D
	30.45	31.02	28.83	27.87	31.26	31.54	32.21	N/D
	30.23	29.35	29.34	27.9	31.49	31.02	32.11	N/D

## Sheet: Figure S5C
Figure S5
Panel C
Log expression versus untreated hES cells as shown in graph S5C
											Average dCt values
		FGF/CHIR-TREATED			Standard deviations						FGF/CHIR-TREATED
	ES	D3	D4		D3	D4				ES	D3	D4
Sox2	1	0.335931	0.422902		0.0479143	0.0190408			Sox2	3.44	1.77733	2.26067
Sox1	1	0.463218	1.28763		0.463218	0.621744			Sox1	-3.93	-5.27333	-3.94333
Tuj1	1	3.99548	27.0306		0.0921247	21.3372			Tuj1	0.323333	2.43667	4.19667
Otx2	1	0.000427043	0.00060392		3.75659e-05	0.000496616			Otx2	-0.643333	-11.7047	-12.2783
Tbx6	1	116.078	195.416		26.9884	19.2318			Tbx6	-6.06	0.87	1.39833
Meox1	1	51.875	171.133		11.9355	22.3189			Meox1	-9.81	-3.80833	-2.01167
Msgn1	1	302.168	N/D		76.4854	N/D			Msgn1	-11.95	-3.75667	N/D
Flk1	1	0.00248193	0.0247627		0.0113523	0.01767			Flk1	0.333333	-4.96333	-5.20167
Foxa2	1	0.367763	0.26404		0.0855013	0.0924062			Foxa2	-4.31333	-5.73	-6.35
		Graph S5C
		D3		D4
		FGF/CHIR-TREATED
	ES	Replicate 1	Replicate 2	Replicate 1	Replicate 2
Sox2	21.66	22.85	23.1	22.27	23.49
	21.3	25.26	23.17	22.14	23.62
	21.2	22.98	23.35	21.87	N/D
Sox1	28.79	22.85	23.1	28.9	29.66
	28.76	25.26	23.17	28.82	28.79
	29	22.98	23.35	29.16	28.85
Tuj1	24.34	22.45	21.48	21.66	20.01
	24.64	22.79	22.71	21.62	20.06
	24.81	22.72	22.55	21.96	20.03
Otx2	25.56	37.86	36.8	39.12	35.92
	25.59	36.4	35.54	37.61	36.81
	25.54	N/D	36.26	N/D	N/D
Tbx6	30.96	24.56	22.99	22.97	24.16
	31.21	24.55	23.61	23.07	24.1
	30.77	24.64	23.75	22.9	24.93
Meox1	35.47	29.01	28.73	26.15	27.64
	34	29.11	28.2	26.18	27.98
	34.72	29.33	27.79	26.11	28.53
Flk1	24.6	29.33	30.05	30.42	29.86
	24.59	29.9	29.47	30.52	29.99
	24.57	30.22	30.13	30.48	30.46
Foxa2	29.17	30.99	30.12	31.74	31.56
	29.21	30.42	30.69	31.11	31.39
	29.32	30.37	31.11	31.21	31.61

## Sheet: Figure S5D
Figure S5
Panel D
Log expression versus untreated hES cells as shown in graph S5D									J			Average dCt values
											ES	FGF/CHIR-D3	FGF/CHIR THEN RA/SAG	FGF/CHIR THEN CHIR
	ES	FGF/CHIR-D3	FGF/CHIR THEN RA/SAG	FGF/CHIR THEN CHIR						Otx2	-0.643333	-11.7047	-11.4217	-6.15667
Otx2	1	0.000427043	0.000641337	0.0232048		3.75659e-05	0.000197568	0.00706224		Pax6	-9.45667	-9.15333	1.03667	N/D
Pax6	1	1.44592	1357.69	N/D		0.308326	37.6335	N/D		Olig2	-9.91667	-11.0483	-0.551667	-13.5367
Olig2	1	0.508006	667.307	0.0811346		0.157558	22.7028	0.0126435		Gbx2	-5.105	-5.86	-5.29	-7.08333
Gbx2	1	0.596408	1.00632	0.253865		0.0832442	0.510735	0.0214498		Tuj1	0.323333	2.43667	3.42167	3.75333
Tuj1	1	3.99548	7.6376	9.89151		0.0921247	0.976305	3.33508		Sox1	-3.93	-5.27333	-2.89667	-7.28
Sox1	1	0.463218	2.23775	0.110835		0.463218	0.985104	0.0104353		Sox2	3.44	1.77733	3.83167	2.40333
Sox2	1	0.335931	1.35194	0.517207		0.0479143	0.261875	0.0207752		HoxB1	-10.4867	-0.508333	-0.306667	-0.661667
HoxB1	1	919.638	1016.4	870.251		245.058	48.077	219.309		HoxB4	-9.13	-1.65833	-0.466667	-2.54333
HoxB4	1	131.307	261.623	64.5798		19.8527	16.6008	23.3535		HoxA6	-14.61	-8.195	-8.18833	-9.39667
HoxA6	1	83.7532	68.0289	28.5428		1.96291	14.8448	7.28092		HoxC8	-8.39667	-2.37	-7.525	-3.535
HoxC8	1	64.5454	1.7391	27.6499		12.6183	0.0214259	13.8741		HoxC9	-12.08	-5.12333	-8.66667	-5.43667
HoxC9	1	128.627	10.4391	133.57		1.81177	4.32699	61.3556		Tbx6	-6.06	0.87	-8.25	-3.36
Tbx6	1	116.078	0.185107	7.48862		26.9884	0.0418004	3.44873		Meox1	-8.68333	-3.80833	-0.941667	-6.85167
Meox1	1	51.875	207.485	3.9002		11.9355	44.9391	1.24572		Msgn1	-11.95	-3.75667	-7.765	-4.94
Msgn1	1	302.168	21.3735	129.325		76.4854	11.1043	47.4913		FLk1	0.333333	-4.96333	-6.51333	-7.79833
FLk1	1	0.00248193	0.00948512	0.00378531		0.0113523	0.00280259	0.000855285
			Graph S5D
		D3 FGF/CHIR-TREATED		FGF/CHIR THEN RA/SAG		FGF/CHIR THEN CHIR
	ES	Replicate 1	Replicate 2	Replicate 1	Replicate 2	Replicate 1	Replicate 2
Otx2	26.22	37.86	36.8	35.73	37.01	31.68	31.99
	26.16	36.4	35.54	36.28	38.08	31.83	32.07
	26.48	N/D	36.26	37.29	37.34	32.35	31.99
Pax6	34.29	34.61	35	24.43	24.86	N/D	N/D
	34.72	33.75	33.8	24.33	24.38	N/D	N/D
	34.12	34.04	33.79	24.51	24.5	N/D	N/D
Olig2	35.22	37.4	35.27	26	26.11	40	38.88
	35.05	35.8	35.3	26.03	26.32	40	40
	35.69	N/D	35.3	25.97	26.08	N/D	38.73
Gbx2	29.91	30.86	31.15	31.53	30.18	33.57	33.35
	30.14	30.59	30.75	31.28	30.3	33.65	33.45
	N/D	31.08	31.19	31.57	30.08	33.79	33.16
Tuj1	24.34	22.45	21.48	22.29	21.92	21.81	22.31
	24.64	22.79	22.71	22.12	22.13	22.07	22.19
	24.81	22.72	22.55	22.19	22.02	21.95	22.12
Sox1	28.79	30.73	30.5	28.03	29.33	33.9	32.52
	28.76	30.05	31.01	27.78	28.75	33.63	32.77
	29	29.99	N/D	27.62	29.07	33.09	32.74
Sox2	21.66	22.85	23.1	21.29	21.77	23.7	22.93
	21.3	25.26	23.17	21.3	21.98	23.65	23.03
	21.2	22.98	23.35	21.36	22.51	23.69	23.55
HoxB1	35.43	25.14	25.51	25.94	25.69	26.42	26.58
	36.09	25.21	25.72	25.85	25.13	26.53	26.39
	34.7	24.97	25.82	26.16	26.27	26.63	26.39
HoxB4	33.46	26.69	26.09	25.85	25.89	28.35	27.97
	33.5	26.76	26.82	26.09	26.04	28.49	28.57
	35.19	26.78	26.13	26.03	26.1	28.19	28.66
HoxA6	40	33.67	32.76	33.3	33.31	34.76	34.6
	40	33.06	32.87	33.52	34.21	35.53	35.71
	38.59	33.09	33.04	33.5	34.49	35.51	35.24
HoxC8	32.97	27.47	26.7	33.07	33.01	28.88	29.77
	33.88	27.33	26.57	32.77	32.85	29.07	29.77
	33.1	28	27.47	32.77	33.88	28.98	29.71
HoxC9	37	30.34	30.49	33.29	34.94	30.77	32.75
	37	29.86	29.28	34.07	33.95	30.66	31.15
	N/D	30.07	30.02	33.66	35.29	30.72	31.54
Tbx6	30.96	24.56	22.99	33.55	33.77	28.93	29.46
	31.21	24.55	23.61	34.12	33.87	28.86	29.45
	30.77	24.64	23.75	34.48	32.91	28.81	29.62
Meox1	35.47	29.01	28.73	26.12	26.75	32.65	32.72
	34	29.11	28.2	26.14	27.03	32.81	33.01
	34.72	29.33	27.79	25.92	26.89	32.24	32.65
Msgn1	36.87	28.29	29	34.03	32.65	30.67	30.96
	39.23	29.2	29.14	34.02	33.5	30.77	31.07
	N/D	28.73	28.98	33.12	32.47	31.15	29.99
FLk1	24.6	29.33	30.05	31.41	32.03	33.55	32.92
	24.59	29.9	29.47	31.85	33.33	33.49	33.84
	24.57	30.22	30.13	31.17	32.49	33.97	33.99
